# Supplementary material for: Synergistic effects of Rhynchosia nulubilis and Polygonum multiflorum extract combination on cell proliferation via targeting IGFBP-1 & NT-3 and cytotoxicity suppression in testosterone-induced human dermal papilla cells
Source: PLoS One. 2025 May 27;20(5):e0321812. doi: 10.1371/journal.pone.0321812 (PMC12111526; doi:10.1371/journal.pone.0321812)
Supplement: S1 File — S1 Data. (1–3) Raw growth factor array, western blot image. S2 Data. Raw data in the manuscript. (ZIP) [file pone.0321812.s001.zip › Supporting Information/S2.Raw data.xlsx]

## Sheet: Figure 1
				RN																				-	-	RN										-	-	PM
		c	c	2.5	5	10	20	40	80						PM								Testosterone	-	+	+	+	+	+	+	+				Testosterone	-	+	+	+	+	+	+	+
		0.067	0.062	0.067	0.069	0.068	0.07	0.074	0.079	590			c	c	2.5	5	10	20	40	80				c	200 uM	2.5	5	10	20	40	80					c	200 uM	2.5	5	10	20	40	80
		0.064	0.063	0.067	0.071	0.067	0.072	0.071	0.075	590			0.07	0.064	0.063	0.066	0.072	0.086	0.116	0.158	590			0.139	0.107	0.102	0.102	0.104	0.108	0.109	0.107	590				0.282	0.177	0.183	0.19	0.192	0.203	0.214	0.226	590
		0.067	0.065	0.066	0.071	0.067	0.071	0.073	0.082	590			0.065	0.062	0.063	0.066	0.073	0.086	0.119	0.158	590			0.147	0.108	0.106	0.102	0.104	0.104	0.111	0.105	590				0.281	0.179	0.18	0.2	0.21	0.221	0.216	0.224	590
		0.07	0.065	0.067	0.07	0.069	0.07	0.077	0.08	590			0.066	0.065	0.062	0.066	0.073	0.086	0.116	0.159	590			0.142	0.101	0.101	0.103	0.102	0.104	0.109	0.107	590				0.28	0.188	0.188	0.186	0.214	0.227	0.217	0.234	590
	0.04825	0.049	0.047	0.05	0.047	0.049	0.047	0.046	0.048	590			0.068	0.066	0.064	0.066	0.073	0.086	0.122	0.16	590			0.147	0.101	0.105	0.1	0.102	0.107	0.108	0.107	590				0.268	0.196	0.187	0.186	0.203	0.234	0.213	0.225	590
												0.04775	0.048	0.048	0.047	0.048	0.048	0.054	0.048	0.047	590		0.046	0.046	0.046	0.046	0.046	0.047	0.048	0.047	0.047	590			0.0455	0.046	0.046	0.046	0.044	0.046	0.046	0.046	0.045	590
		0.01875	0.01375	0.01875	0.02075	0.01975	0.02175	0.02575	0.03075				0.02225	0.01625	0.01525	0.01825	0.02425	0.03825	0.06825	0.11025				0.093	0.061	0.056	0.056	0.058	0.062	0.063	0.061					0.2365	0.1315	0.1375	0.1445	0.1465	0.1575	0.1685	0.1805
		0.01575	0.01475	0.01875	0.02275	0.01875	0.02375	0.02275	0.02675				0.01725	0.01425	0.01525	0.01825	0.02525	0.03825	0.07125	0.11025				0.101	0.062	0.06	0.056	0.058	0.058	0.065	0.059					0.2355	0.1335	0.1345	0.1545	0.1645	0.1755	0.1705	0.1785
		0.01875	0.01675	0.01775	0.02275	0.01875	0.02275	0.02475	0.03375				0.01825	0.01725	0.01425	0.01825	0.02525	0.03825	0.06825	0.11125				0.096	0.055	0.055	0.057	0.056	0.058	0.063	0.061					0.2345	0.1425	0.1425	0.1405	0.1685	0.1815	0.1715	0.1885
	0.017125	0.02175	0.01675	0.01875	0.02175	0.02075	0.02175	0.02875	0.03175			0.018	0.02025	0.01825	0.01625	0.01825	0.02525	0.03825	0.07425	0.11225			0.09775	0.101	0.055	0.059	0.054	0.056	0.061	0.062	0.061				0.23225	0.2225	0.1505	0.1415	0.1405	0.1575	0.1885	0.1675	0.1795
																								95.1407	62.4041	57.289	57.289	59.335	63.4271	64.4501	62.4041					101.83	56.62	59.2034	62.2174	63.0786	67.8149	72.5511	77.718
		109.489	80.292	109.489	121.168	115.328	127.007	150.365	179.562				123.611	90.2778	84.7222	101.389	134.722	212.5	379.167	612.5				103.325	63.4271	61.3811	57.289	59.335	59.335	66.4962	60.3581					101.399	57.4812	57.9117	66.5231	70.8288	75.5651	73.4123	76.8568
		91.9708	86.1314	109.489	132.847	109.489	138.686	132.847	156.204				95.8333	79.1667	84.7222	101.389	140.278	212.5	395.833	612.5				98.2097	56.266	56.266	58.312	57.289	59.335	64.4501	62.4041					100.969	61.3563	61.3563	60.4952	72.5511	78.1485	73.8428	81.1625
		109.489	97.8102	103.65	132.847	109.489	132.847	144.526	197.08				101.389	95.8333	79.1667	101.389	140.278	212.5	379.167	618.056				103.325	56.266	60.3581	55.243	57.289	62.4041	63.4271	62.4041					95.8019	64.8009	60.9257	60.4952	67.8149	81.1625	72.1206	77.2874
		127.007	97.8102	109.489	127.007	121.168	127.007	167.883	185.401				112.5	101.389	90.2778	101.389	140.278	212.5	412.5	623.611
					average	stdev	TTEST
				Cont	100	14.9489									average	stdev	TTEST									average	stdev	TTEST
			RN ug/mL	2.5	108.029	2.91971	0.322891							Cont	100	13.527									Cont	100	4.03844										ug/mL	average	stdev	TTEST
				5	128.467	5.59082	0.00476666	**					PM ug/mL	2.5	84.7222	4.53609	0.0567629							Testosterone	200uM	59.5908	3.86181	6.9592e-06	##								Cont	100	2.8207
				10	113.869	5.59082	0.109114							5	101.389	0	0.845184							Testosterone + RN (ug/mL)	2.5	58.8235	2.43527	0.750277								Testosterone	200uM	60.0646	3.77005	2.68361e-06	##
				20	131.387	5.59082	0.00259904	**						10	138.889	2.77778	0.000240315	**							5	57.0332	1.28727	0.283158								Testosterone + PM (ug/mL)	2.5	59.8493	1.59175	0.919635
				40	148.905	14.5985	0.000310164	**						20	212.5	0	1.63337e-08	**							10	58.312	1.18128	0.564951									5	62.4327	2.84524	0.354685
				80	179.562	17.1908	8.52519e-06	**						40	391.667	15.9571	1.40518e-11	**							20	61.1253	2.10901	0.518862									10	68.5684	4.15041	0.0230021	*
														80	616.667	5.31904	6.3413e-15	**							40	64.7059	1.28727	0.0716351									20	75.6728	5.71622	0.00385586	**
																									80	61.8926	1.02302	0.323339									40	72.9817	0.786111	0.00053303	**
																																					80	78.2562	1.9692	0.000140073	**
					0.01~0.05	*																						0.01~0.05	*
					0.01<	**									0.01~0.05	*												0.01<	**
															0.01<	**																									0.01~0.05	*
																																									0.01<	**

## Sheet: Figure 2
				RN	RN	RN	PM	RN+PM				Minoxidil
	Testosterone	-	+	+	+	+	+	+	+	+	+	+
		c	200 uM	10	20	40	5	5+5	10+5	20+5	40+5	10 uM
		0.147	0.101	0.102	0.101	0.102	0.109	0.113	0.112	0.133	0.129	0.07
		0.142	0.098	0.103	0.098	0.099	0.106	0.115	0.119	0.129	0.118	0.078
		0.147	0.099	0.101	0.101	0.101	0.108	0.108	0.111	0.131	0.125	0.074
		0.172	0.1	0.098	0.099	0.101	0.106	0.105	0.125	0.12	0.133	0.078
	0.041875	0.0428	0.041	0.0417	0.042	0.0459	0.047	0.047	0.046	0.046	0.047	0.047
		0.105125	0.059125	0.060125	0.059125	0.060125	0.067125	0.071125	0.070125	0.091125	0.087125	0.028125
		0.100125	0.056125	0.061125	0.056125	0.057125	0.064125	0.073125	0.077125	0.087125	0.076125	0.036125
		0.105125	0.057125	0.059125	0.059125	0.059125	0.066125	0.066125	0.069125	0.089125	0.083125	0.032125
	0.110125	0.130125	0.058125	0.056125	0.057125	0.059125	0.064125	0.063125	0.083125	0.078125	0.091125	0.036125
		95.4597	53.689	54.597	53.689	54.597	60.9535	64.5857	63.6776	82.7469	79.1146	25.5392
		90.9194	50.9648	55.5051	50.9648	51.8729	58.2293	66.4018	70.0341	79.1146	69.126	32.8036
		95.4597	51.8729	53.689	53.689	53.689	60.0454	60.0454	62.7696	80.9308	75.4824	29.1714
		118.161	52.7809	50.9648	51.8729	53.689	58.2293	57.3212	75.4824	70.9421	82.7469	32.8036
																mg/mL	average	stdev	TTEST
																Cont	100	12.2952
														Testosterone 200uM	Tes	200 uM	52.3269	1.1723	0.000247851	##
															RN ug/mL	10	53.689	1.96163	0.278236
																20	52.5539	1.36209	0.808975
																40	53.462	1.14262	0.214843		0.01~0.05	*
															PM ug/mL	5	59.3644	1.36209	0.000228849	**	0.01<	**
															senergy RN+PM	5+5	62.0885	4.15298	0.00399958	**
																10+5	67.9909	5.94877	0.00208062	**
																20+5	78.4336	5.20981	6.58342e-05	**
																40+5	76.6175	5.8085	0.000177549	**
															Minoxidil	10 uM	30.0795	3.4776	1.91303e-05

## Sheet: Figure 3
										Mean Pixel Density
						Raw data	RN20+ PM5	3006.9		IGFBP-1	Control	RN20	PM5	RN20+PM5
								2563.9		Raw1	1	1	543.485	3006.9
							PM5	543.485		Raw2	1	1	625.778	2563.9
								625.778
										Average	1	1	584.631	2785.4
										Stdev	0	0	58.1899	313.248
										T-Test			0.00493361	0.00626882
													**	**
										Mean Pixel Density				Plus 100 all data
										IGFBP-1	Control	RN20	PM5	RN20+PM5
										Raw1	100	100	643.485	3106.9
										Raw2	100	100	725.778	2663.9
										Average	100	100	684.631	2885.4
										Stdev	0	0	58.1899	313.248
										T-Test			0.00491687	0.00626436
						Raw data	RN20+ PM5	4992.19		Mean Pixel Density
								3110.21		IGFBP-1	Control	RN20	PM5	RN20+PM5
							PM5	461.364		Raw1	1	1	461.364	4992.19
								607.071		Raw2	1	1	607.071	3110.21
										Average	1	1	534.217	4051.2
										Stdev	0	0	103.03	1330.76
										T-Test			0.0181608	0.0499668
													*	*
										Mean Pixel Density				Plus 100 all data
										IGFBP-1	Control	RN20	PM5	RN20+PM5
										Raw1	100	100	561.364	5092.19
										Raw2	100	100	707.071	3210.21
										Average	100	100	634.217	4151.2
										Stdev	0	0	103.03	1330.76
										T-Test			0.0180947	0.049944
													*	*

## Sheet: Figure 4
		NT-3	Band 1			Band 2			Band 3				IGFBP-1	Band 1			Band 2			Band 3
		Control	22105.5		Control	15937.7		Control	21960.8				Control	20786.2		Control	11812.7		Control	10882.2
		RN20	24185.5		RN20	17429.9		RN20	20720.1				RN20	22590.1		RN20	18804.7		RN20	17879.8
		PM5	25984.2		PM5	22454.8		PM5	24218.4				PM5	26727		PM5	22506		PM5	18578.7
		RN20+PM5	30953.3		RN20+PM5	24941.6		RN20+PM5	32641.9				RN20+PM5	27579.6		RN20+PM5	28374.7		RN20+PM5	36732.9
						Control	RN20	PM5	RN20+PM5								Control	RN20	PM5	RN20+PM5
						22105.5	24185.5	25984.2	30953.3								20786.2	22590.1	26727	27579.6
						15937.7	17429.9	22454.8	24941.6								11812.7	18804.7	22506	28374.7
						21960.8	20720.1	24218.4	32641.9								13198.5	21825.4	21779.4	40690.9
		NT-3	Average	Stdev		%	Stdev	TTEST					IGFBP-1	Average	Stdev		%	Stdev	TTEST
		Control	20001.3	3519.95		100	17.5986						Control	14493.7	5469.31		100	37.7358
		RN20	20778.5	3378.15		103.886	16.8896	0.796277					RN20	19758.2	2495.74		136.322	17.2195	0.126732
		PM5	24219.1	1764.72		121.088	8.82303	0.137139					PM5	22603.9	4075.02		155.956	28.1158	0.0577519
		RN20+PM5	29512.3	4047.35		147.552	20.2354	0.0372496	*				RN20+PM5	30895.7	5070.75		213.166	34.9858	0.0289048	*

## Sheet: Figure 6
				daidzein			glycitein			genistein									2354			emodin			physcion
	Testosterone	-	+	+	+	+	+	+	+	+	+	+				Testosterone	-	+	+	+	+	+	+	+	+	+	+
		c	200 uM	5	10	20	5	10	20	5	10	20					c	200 uM	5	10	20	5	10	20	5	10	20
		0.3	0.132	0.172	0.193	0.197	0.17	0.176	0.177	0.162	0.184	0.189					0.311	0.154	0.152	0.165	0.18	0.174	0.179	0.145	0.13	0.138	0.161
		0.291	0.152	0.174	0.203	0.198	0.185	0.176	0.183	0.177	0.189	0.195					0.281	0.156	0.154	0.204	0.217	0.183	0.179	0.149	0.18	0.14	0.182
		0.294	0.141	0.166	0.192	0.213	0.188	0.172	0.194	0.178	0.189	0.195					0.3	0.147	0.168	0.212	0.188	0.181	0.176	0.146	0.174	0.143	0.162
		0.314	0.134	0.154	0.159	0.172	0.164	0.195	0.197	0.167	0.191	0.184					0.319	0.138	0.185	0.208	0.216	0.176	0.167	0.131	0.164	0.133	0.157
	0.047	0.048	0.046	0.046	0.048	0.048	0.047	0.049	0.048	0.048	0.048	0.047				0.04625	0.048	0.045	0.046	0.046	0.047	0.048	0.046	0.046	0.046	0.047	0.047
		0.253	0.085	0.125	0.146	0.15	0.123	0.129	0.13	0.115	0.137	0.142					0.26475	0.10775	0.10575	0.11875	0.13375	0.12775	0.13275	0.09875	0.08375	0.09175	0.11475
		0.244	0.105	0.127	0.156	0.151	0.138	0.129	0.136	0.13	0.142	0.148					0.23475	0.10975	0.10775	0.15775	0.17075	0.13675	0.13275	0.10275	0.13375	0.09375	0.13575
		0.247	0.094	0.119	0.145	0.166	0.141	0.125	0.147	0.131	0.142	0.148					0.25375	0.10075	0.12175	0.16575	0.14175	0.13475	0.12975	0.09975	0.12775	0.09675	0.11575
	0.25275	0.267	0.087	0.107	0.112	0.125	0.117	0.148	0.15	0.12	0.144	0.137				0.2565	0.27275	0.09175	0.13875	0.16175	0.16975	0.12975	0.12075	0.08475	0.11775	0.08675	0.11075
		100.099	33.6301	49.456	57.7646	59.3472	48.6647	51.0386	51.4342	45.4995	54.2038	56.182					103.216	42.0078	41.2281	46.2963	52.1442	49.8051	51.7544	38.499	32.6511	35.77	44.7368
		96.5381	41.543	50.2473	61.7211	59.7428	54.5994	51.0386	53.8081	51.4342	56.182	58.5559					91.5205	42.7875	42.0078	61.501	66.5692	53.3138	51.7544	40.0585	52.1442	36.5497	52.924
		97.725	37.1909	47.0821	57.3689	65.6775	55.7864	49.456	58.1602	51.8299	56.182	58.5559					98.9279	39.2788	47.4659	64.6199	55.2632	52.5341	50.5848	38.8889	49.8051	37.7193	45.1267
		105.638	34.4214	42.3343	44.3126	49.456	46.2908	58.5559	59.3472	47.4777	56.9733	54.2038					106.335	35.77	54.0936	63.0604	66.1793	50.5848	47.076	33.0409	45.9064	33.8207	43.1774
																				mM	average	stdev	TTEST
																				c	100	6.41698
				mM	average	stdev	TTEST											Testosterone 200uM	Tes	tes	39.961	3.17326	2.86729e-06	##
				c	100	4.03968													2354	5	46.1988	5.94994	0.113776
		Testosterone 200uM	Tes	tes	36.6963	3.57363	3.92127e-07	##												10	58.8694	8.47823	0.00583007	**
			Daidzein	5	47.2799	3.56083	0.0057123	**												20	60.039	7.42705	0.002522	**
				10	55.2918	7.57866	0.00438239	**											emodin	5	51.5595	1.63866	0.00063372	**
				20	58.5559	6.72213	0.00121242	**												10	50.2924	2.214	0.00176095	**
			glycitein	5	51.3353	4.58423	0.00236384	**												20	37.6218	3.12499	0.333967
				10	52.5223	4.09102	0.00112409	**											physcion	5	45.1267	8.70598	0.30753
				20	55.6874	3.70271	0.000317214	**												10	35.9649	1.63866	0.0665441
			Genistein	5	49.0603	3.08165	0.00193788	**												20	46.4912	4.37042	0.0519918
				10	55.8853	1.18144	5.18335e-05	**
				20	56.8744	2.1029	6.75827e-05	**
																								0.01~0.05	*
								0.01~0.05	*															0.01<	**
								0.01<	**
